# Supplementary material for: Impact of missing data imputation methods on gene expression clustering and classification
Source: BMC Bioinformatics. 2015 Feb 26;16:64. doi: 10.1186/s12859-015-0494-3 (PMC4350881; doi:10.1186/s12859-015-0494-3)
Supplement: Additional file 1 — A table formatted for Excel with supplementary results. The table contains (Table S1) the statistics of all datasets after each filtering and imputation step; (Table S2 and Table S3) the classification error rates for the different classifiers generated for the datasets after 10% (and 40%) of filtering of genes with missing values and missing value imputation; (Table S4 and Table S5) the corrected Rand Index for all clustering methods applied for the datasets after 10% (and 40%) of filtering of genes with missing values and missing value imputation; and (Table S6) p-value of the Friedmann-Nemenyi test for experiments, including also the results of the imputation method EM_Array. [file 12859_2015_494_MOESM1_ESM.xls]

## Sheet: 1 - Dataset description
	Filtered Data (10 % Missing)								Original Data							Genes Final
	No. Genes	Samples	Entries	Genes with Missing	# Genes with one missing	Missing Entries	Ratio	Percentage	Samples	No Genes	Entries	Genes with Missing	# Genes with one missing	Missing Entries	Percentage	Mean	Median	KNN	BPCA	LSS	BPCA	KNN	LLS	MEAN	MEDIAN
alizadeh-2000-v1	3678	42	154476	0.445623	0	3320	0.0215	2.1492	42	4022	168924	0.493038	49.3038	5482	3.24525	932	932	945	960	962	1.96224	1.9103	1.973	1.83484	1.83484
alizadeh-2000-v2	3369	62	208878	0.605224	0	5743	0.0275	2.74945	62	4022	249364	0.669319	66.9319	11436	4.58607	1030	1030	1050	1075	1081	2.71166	2.63037	2.71553	2.59222	2.59222
alizadeh-2000-v3	3369	62	208878	0.605224	0	5743	0.0275	2.74945	62	4022	249364	0.669319	66.9319	11436	4.58607	1030	1030	1050	1075	1081	2.71166	2.63037	2.71553	2.59222	2.59222
bredel-2005	19200	179	3436800	0.305567	0	111835	0.0325	3.25404	50	41472	2073600	0.430604	43.0604	156917	7.56737	3850	3852	3833	3819	3825	0.806283	0.81951	0.809412	0.836666	0.838827
chen-2002	22336	66	1474176	0.854635	0	32121	0.0218	2.17891	179	24192	4330368	0.884631	88.4631	261571	6.04039	2329	2340	2246	2240	2238	2.25358	2.23861	2.2304	2.3104	2.31601
garber-2001	36663	110	4032930	0.65137	0	89895	0.0223	2.22903	66	24192	1596672	0.678117	67.8117	61814	3.87143	2584	2603	2540	2563	2578	0.159349	0.161293	0.158377	0.167797	0.167797
lapointe-2004-v1	35265	69	2433285	0.692606	0	51092	0.021	2.09971	110	42640	4690400	0.735694	73.5694	214075	4.56411	4196	4292	4159	4161	4170	1.93885	1.91585	1.9546	1.95416	1.95212
lapointe-2004-v2	36663	110	4032930	0.602864	0	89895	0.0223	2.22903	69	42640	2942160	0.671552	67.1552	144951	4.92669	3838	3930	3811	3846	3833	2.50426	2.50066	2.503	2.53319	2.57544
liang-2005	22923	37	848151	0.231601	0	6929	0.0082	0.816954	110	42640	4690400	0.735694	73.5694	214075	4.56411	2519	2521	2528	2531	2529	2.32065	2.29139	2.31113	2.33221	2.3706
risinger-2003	8366	42	351372	0.207626	0	2682	0.0076	0.763294	37	24192	895104	0.74325	74.325	71358	7.97203	2073	2073	2074	942	2078	0.842193	0.834642	0.839654	0.811883	0.813383
tomlins-2006	9936	104	1033344	0.80938	80.938	33833	0.0327	3.27413	42	8872	372624	0.252818	89.34	9180	4.46361	2018	2018	2020	2027	2039	2.41475	2.39933	2.42788	2.39646	2.39646
tomlins-2006-v2	10048	92	924416	0.797174	79.7174	30847	0.0334	3.33692	104	20001	2080104	0.499975	84.23	424026	4.03849	2103	2103	2118	2118	2124	2.36576	2.34372	2.37289	2.33975	2.33975
	Original Data							MV Filtering (10%)			MV Filtering (40%)
	Tissue	No. Classes	Size of Classes	Samples	No Genes	% MV	% Genes with MV	No. Genes	% MV	% Genes with MV	No. Genes	% MV	% Genes with MV
alizadeh-2000-v1	Blood	2	21, 21	42	4022	3.24525	49.3038	3678	2.1492	44.5623	4022	3.24525	49.3038			5482	1983
alizadeh-2000-v2	Blood	3	42, 9, 11	62	4022	4.58607	66.9319	3369	2.74945	60.5224	4022	4.58607	66.9319			11436	2692
alizadeh-2000-v3	Blood	4	21, 21, 9, 11	62	4022	4.58607	66.9319	3369	2.74945	60.5224	4022	4.58607	66.9319			11436	2692
bredel-2005	Brain	3	31, 14, 5	51	41472	7.56737	43.0604	19200	3.25404	30.5567	39079	3.97054	39.7323			79134	15527
chen-2002	Liver	2	104, 75	179	24192	6.04039	88.4631	22336	2.17891	85.4635	23809	5.27755	88.2733			224919	21017
garber-2001	Lung	4	17, 40,4, 5	66	24192	3.87143	67.8117	36663	2.22903	65.137	23827	3.14413	67.3144			49444	16039
lapointe-2004-v1	Prostate	3	11, 39, 19	110	42640	4.56411	73.5694	35265	2.09971	69.2606	42568	4.4977	73.5224			210604	31297
lapointe-2004-v2	Prostate	4	11, 39, 19, 41	69	42640	4.92669	67.1552	36663	2.22903	60.2864	42510	4.80501	67.0525			140940	28504
liang-2005	Brain	3	28, 6, 3	37	42640	4.56411	73.5694	22923	0.816954	23.1601	23826	1.37631	26.0682			12133	6211
risinger-2003	Endometrium	4	13, 3, 19, 7	42	24192	7.97203	74.325	8366	0.763294	20.7626	8734	1.62965	24.0898			5978	2104
tomlins-2006	Prostate	5	27, 20, 32, 13, 12	104	8872	4.46361	89.34	9936	3.27413	80.938	16419	10.3161	88.4585			176155	14524
tomlins-2006-v2	Prostate	4	27, 20, 32, 13	92	20001	4.03849	84.23	10048	3.33692	79.7174	16481	10.2302	87.6282			155115	14442
					Mean	5.03547	70.391		2.31918	56.7408		4.80538	62.1089
	10% Missing Filter
	No. Genes (Unsupervised Filtering + Imputation)						#MV (Unsupervised Filtering + Imputation)
	BPCA	EMArray	KNN	LSS	Mean	Median	BPCA		KNN	LLS	MEAN	MEDIAN
alizadeh-2000-v1	960	966	945	962	932	932	1.96224	1.9792	1.9103	1.973	1.83484	1.83484
alizadeh-2000-v2	1075	1077	1050	1081	1030	1030	2.71166	2.71663	2.63037	2.71553	2.59222	2.59222
alizadeh-2000-v3	1075	1077	1050	1081	1030	1030	2.71166	2.71663	2.63037	2.71553	2.59222	2.59222
bredel-2005	3819	3823	3833	3825	3850	3852	0.806283	0.809312	0.81951	0.809412	0.836666	0.838827
chen-2002	2240	2246	2246	2238	2329	2340	2.25358	2.25802	2.23861	2.2304	2.3104	2.31601
garber-2001	2563	2565	2540	2578	2584	2603	1.93885	1.93928	1.91585	1.9546	1.95416	1.95212
lapointe-2004-v1	4161	4164	4159	4170	4196	4292	1.93885	2.50611	1.91585	1.9546	1.95416	1.95212
lapointe-2004-v2	3846	3848	3811	3833	3838	3930	2.50426	2.32193	2.50066	2.503	2.53319	2.57544
liang-2005	2531	2532	2528	2529	2519	2521	2.32065	0.842193	2.29139	2.31113	2.33221	2.3706
risinger-2003	942	2073	2074	2078	2073	2073	0.842193	0.601842	0.834642	0.839654	0.811883	0.813383
tomlins-2006	2027	2029	2020	2039	2018	2018	2.41475	2.4164	2.39933	2.42788	2.39646	2.39646
tomlins-2006-v2	2118	2116	2118	2124	2103	2103	2.36576	2.3573	2.34372	2.37289	2.33975	2.33975
						Mean	2.06423	1.9554	2.03588	2.0673	2.04068	2.04783
	40% Missing Filter
	No. Genes (Unsupervised Filtering + Imputation)						#MV (Unsupervised Filtering + Imputation)
	BPCA	EMArray	KNN	LSS	Mean	Median	BPCA	EMArray	KNN	LLS	MEAN	MEDIAN
alizadeh-2000-v1	990	1034	1012	1032	990	990	2.61183	2.85991	2.74092	2.87698	2.61183	2.61183
alizadeh-2000-v2	1206	1267	1213	1261	1169	1169	4.11919	4.42753	4.18052	4.36929	3.92809	3.92809
alizadeh-2000-v3	1206	1267	1213	1261	1169	1169	4.11919	4.42753	4.18052	4.36929	3.92809	3.92809
bredel-2005	NA	4052	4048	4049	4162	4162	NA	2.00395	1.90761	1.99555	2.52042	2.52042
chen-2002	2098	2388	2387	2382	2510	2510	2.29588	2.92454	2.91172	2.87351	3.09755	3.09755
garber-2001	2838	3464	3385	3479	3481	3481	4.10767	6.59904	6.37527	6.57756	6.56508	6.56508
lapointe-2004-v1	NA	4886	4804	4872	5088	5088	NA	4.73654	4.51423	4.6548	5.3904	5.3904
lapointe-2004-v2	NA	4809	4713	4767	4952	4952	NA	5.29864	4.98621	5.19757	5.817	5.817
liang-2005	NA	2745	2710	2763	2782	2782	NA	1.83585	2.37146	2.72771	2.90079	2.90079
risinger-2003	8734	3042	8734	8734	8734	8734	1.03028	1.06133	1.04181	1.10124	1.03028	1.03028
tomlins-2006	2437	2460	2451	2502	2437	2437	5.09375	5.20677	5.19019	5.39069	5.09375	5.09375
tomlins-2006-v2	2550	2570	2559	2606	2548	2548	5.15004	5.23389	5.19564	5.40851	5.14555	5.14555
						Mean	3.56598	3.88463	3.79968	3.96189	4.0024	4.0024

## Sheet: 2 - Classifiers 10% missing fil
	SVM						KNN					Naive Bayes					Decision Tress
Datasets	Mean	Median	KNN	BPCA	LSS	EM _Array	Mean	Median	KNN	BPCA	LSS	Mean	Median	KNN	BPCA	LSS	Mean	Median	KNN	BPCA	LSS
alizadeh-2000-v1	9.5238	9.5238	9.5238	9.5238	11.9048	9.52	33.3333	33.3333	33.3333	30.9524	30.9524	7.1429	7.1429	7.1429	7.1429	7.1429	28.5714	30.9524	11.9048	23.8095	23.8095
alizadeh-2000-v2	0	0	0	0	0	0	0	0	0	0	0	1.6129	1.6129	1.6129	1.6129	1.6129	8.0645	8.0645	14.5161	14.5161	14.5161
alizadeh-2000-v3	6.4516	6.4516	6.4516	6.4516	6.4516	6.45	19.3548	19.3548	17.7419	17.7419	17.7419	8.0645	8.0645	6.4516	6.4516	6.4516	25.806	27.4194	25.8065	20.9677	20.9677
bredel-2005	16	16	16	16	16	16	20	20	20	20	20	14	14	14	14	14	40	38	44	44	44
chen-2002	2.2346	2.2346	2.2346	2.2346	1.676	2.23	11.7318	11.1732	12.2905	12.2905	12.2905	13.4078	12.8492	13.4078	12.8492	13.4078	6.1453	7.8212	7.2626	6.7039	6.7039
garber-2001	16.6667	16.6667	18.1818	18.1818	19.697	18.18	16.6667	16.6667	16.6667	16.6667	18.1818	22.7273	24.2424	22.7273	22.7273	22.7273	28.1818	21.2121	21.2121	22.7273	19.697
lapointe-2004-v1	1.8182	1.8182	1.8182	1.8182	1.8182	1.82	13.6364	14.5455	14.5455	14.5455	14.5455	23.6364	23.6364	23.6364	21.8182	22.7273	23.6364	26.3636	23.6364	22.7273	23.6364
lapointe-2004-v2	17.3913	18.8406	15.942	17.3913	20.2899	18.84	33.3333	36.2319	33.3333	33.3333	34.7826	31.8841	31.8841	33.3333	33.3333	33.3333	28.9855	30.4348	36.2319	36.2319	33.3333
liang-2005	0	0	0	0	0	0	2.7027	2.7027	2.7027	2.7027	2.7027	18.9189	18.9189	16.2162	16.2162	18.9189	8.1081	8.1081	8.1081	8.1081	8.1081
risinger-2003	21.4286	19.0476	19.0476	19.0476	19.0476	19.05	23.8095	23.8095	23.8095	19.0476	23.8095	23.8095	23.8095	23.8095	26.1905	23.8095	45.2381	45.2381	54.7619	50	54.7619
tomlins-2006	6.7308	7.6923	6.7308	5.7692	5.7692	5.77	20.1923	20.1923	20.1923	20.1923	20.1923	15.3846	15.3846	14.4231	14.4231	14.4231	40.3846	40.3846	34.6154	36.5385	34.6154
tomlins-2006-v2	6.5217	6.5217	6.5217	6.5217	6.5217	6.52	21.7391	21.7391	21.7391	21.7391	21.7391	17.3913	17.3913	17.3913	17.3913	17.3913	40.2174	40.2174	38.0435	35.8696	34.7826

## Sheet: 3- Classifiers 40% missing filt
Classification Error
Datasets	Mean	Median	KNN	BPCA	LLS	EM_Array
alizadeh-2000-v1	9.52	9.52	9.52	9.52	9.52	7.14
alizadeh-2000-v2	0	0	0	0	0	0
alizadeh-2000-v3	6.45	6.45	6.45	6.45	6.45	0
bredel-2005	16	16	16	NA	16	16
chen-2002	2.23	2.23	2.23	2.23	1.68	1.68
garber-2001	21.21	21.21	22.73	19.7	21.21	22.73
lapointe-2004-v1	1.82	1.82	0.91	NA	1.82	1.82
lapointe-2004-v2	21.74	21.74	15.94	NA	18.84	18.84
liang-2005	0	0	0	NA	0	0
risinger-2003	26.19	26.19	26.19	23.81	26.19	26.19
tomlins-2006	6.73	6.73	6.73	6.73	5.77	6.73
tomlins-2006-v2	7.61	7.61	6.52	6.52	6.52	6.52

## Sheet: 4- Clustering 10% missing filte
	BPCA				KNN				LLS				Mean				Median				EM_Array
Corrected Rand Index
	SL	AL	CL	KM	SL	AL	CL	KM	SL	AL	CL	KM	SL	AL	CL	KM	SL	AL	CL	KM	SL	AL	CL	KM
alizadeh-2000-v1	0	0	0.13	0.5	0	0	0.13	0.5	0	0	0.13	0.5	0	0	0.04	0.5	0	0	0.04	0.5	0	0	0.13	0.5
alizadeh-2000-v2	0.79	0.79	0.4	0.89	0.79	0.79	0.52	0.84	0.79	0.79	0.4	0.89	0.79	0.79	0.54	0.89	0.79	0.79	0.54	0.89	0.79	0.79	0.4	0.89
alizadeh-2000-v3	0.41	0.44	0.47	0.65	0.41	0.44	0.39	0.65	0.41	0.44	0.47	0.65	0.41	0.4	0.38	0.65	0.41	0.4	0.38	0.65	0.41	0.44	0.47	0.65
bredel-2005	0.01	-0.05	0.07	0.41	0.01	-0.07	0.03	0.41	0.01	-0.08	-0.02	0.41	0.01	-0.07	-0.03	0.41	-0.04	-0.08	0.07	0.41	0.01	-0.05	0.07	0.41
chen-2002	-0.01	-0.01	-0.01	0.3	-0.01	-0.01	-0.01	0.3	-0.01	-0.01	-0.01	0.29	-0.01	-0.01	-0.01	0.3	-0.01	-0.01	-0.01	0.3	-0.01	-0.01	-0.01	0.3
garber-2001	0	0.02	0.55	0.49	-0.02	0	0.55	0.54	0	0.02	0.55	0.55	-0.02	0	0.55	0.55	-0.02	0	0.55	0.51	0	0.02	0.55	0.49
lapointe-2004-v1	-0.01	-0.01	-0.01	0.44	-0.01	-0.01	-0.01	0.47	-0.01	-0.01	-0.01	0.47	-0.01	-0.01	-0.01	0.42	-0.01	-0.01	-0.01	0.47	-0.01	-0.01	-0.01	0.42
lapointe-2004-v2	0.04	0.04	0.04	0.17	0.04	0.04	0.04	0.15	0.04	0.04	0.04	0.17	0.04	0.04	0.04	0.17	0.04	0.04	0.04	0.17	0.04	0.04	0.04	0.17
liang-2005	-0.16	0.12	0.12	0.5	-0.16	0.12	0.12	0.5	-0.16	0.12	0.12	0.5	-0.16	0.12	0.12	0.5	-0.16	0.12	0.12	0.5	-0.16	0.12	0.12	0.5
risinger-2003	0.08	0.14	0.09	0.47	0.08	0.12	0.1	0.45	0.08	0.12	0.1	0.45	0.08	0.14	0.09	0.45	0.08	0.14	0.09	0.45	0.08	0.12	0.1	0.45
tomlins-2006	0	0.41	0.43	0.39	0	0.41	0.39	0.4	0	0.38	0.38	0.39	0	0.44	0.46	0.39	0	0.44	0.46	0.39	0	0.41	0.43	0.39
tomlins-2006	0	0.56	0.39	0.51	0	0.56	0.39	0.51	0	0.56	0.31	0.51	0	0.56	0.39	0.51	0	0.56	0.39	0.51	0	0.56	0.39	0.51
Avg	0.0958333	0.204167	0.2225	0.476667	0.0941667	0.199167	0.22	0.476667	0.0958333	0.1975	0.205	0.481667	0.0941667	0.2	0.213333	0.478333	0.09	0.199167	0.221667	0.479167	0.0958333	0.2025	0.223333	0.473333
Std	0.25511	0.275993	0.207238	0.176292	0.255857	0.27943	0.211574	0.169831	0.25511	0.277165	0.205183	0.178317	0.255857	0.278307	0.230191	0.178266	0.257753	0.279202	0.222254	0.17635	0.25511	0.276475	0.206676	0.176909

## Sheet: 5- Clustering 40% missing filte
Corrected Rand Index
	BPCA				KNN				LLS				Mean				Median				EM_Array
	SL	AL	CL	KM	SL	AL	CL	KM	SL	AL	CL	KM	SL	AL	CL	KM	SL	AL	CL	KM	SL	AL	CL	KM
alizadeh-2000-v1	0	0	0.1	0.43	0	0	0.13	0.5	0	0	0.17	0.5	0	0	0.26	0.5	0	0	0.26	0.5	0	0	0.17	0.5
alizadeh-2000-v2	0.79	0.79	0.5	0.89	0.79	0.79	0.48	0.84	0.79	0.79	0.48	0.84	0.79	0.79	0.56	0.89	0.79	0.79	0.56	0.89	0.79	0.79	0.36	0.84
alizadeh-2000-v3	0.41	0.4	0.43	0.65	0.41	0.4	0.34	0.65	0.41	0.4	0.34	0.65	0.41	0.4	0.45	0.65	0.41	0.4	0.45	0.65	0.41	0.4	0.32	0.65
bredel-2005	NA	NA	NA	NA	0.01	-0.08	-0.03	0.39	0.01	-0.08	-0.03	0.47	-0.04	-0.08	-0.03	0.41	-0.04	-0.08	-0.03	0.41	0.01	-0.08	-0.03	0.46
chen-2002	-0.01	-0.01	-0.01	0.26	-0.01	-0.01	-0.01	0.23	-0.01	-0.01	-0.01	0.26	-0.01	-0.01	-0.01	0.28	-0.01	-0.01	-0.01	0.28	-0.01	-0.01	-0.01	0.28
garber-2001	-0.02	0	0.49	0.5	-0.02	-0.03	0.27	0.37	0	-0.03	0.24	0.48	-0.02	-0.03	0.42	0.49	-0.02	-0.03	0.42	0.49	0	-0.03	0.3	0.4
lapointe-2004-v1	NA	NA	NA	NA	-0.01	-0.01	-0.01	0.33	-0.01	-0.01	-0.01	0.39	-0.01	-0.01	-0.01	0.31	-0.01	-0.01	-0.01	0.31	-0.01	-0.01	-0.01	0.2
lapointe-2004-v2	NA	NA	NA	NA	0.04	0.04	0.04	0.18	0.04	0.04	0.04	0.18	0.04	0.04	0.04	0.17	0.04	0.04	0.04	0.17	0.04	0.04	0.04	0.18
liang-2005	NA	NA	NA	NA	-0.16	0.12	0.12	0.49	-0.16	0.12	0.12	0.5	-0.16	0.12	0.12	0.57	-0.16	0.12	0.12	0.57	0.16	0.12	0.12	0.55
risinger-2003	0.08	0.1	0.19	0.31	0.08	0.1	0.15	0.31	0.08	0.1	0.15	0.31	0.03	0.1	0.22	0.35	0.03	0.1	0.22	0.35	0.08	0.1	0.15	0.32
tomlins-2006	0	0.42	0.32	0.42	0	0.42	0.32	0.41	-0.01	0.42	0.4	0.44	0	0.42	0.36	0.42	0	0.42	0.36	0.42	-0.01	0.42	0.35	0.43
tomlins-2006	-0.01	0.32	0.35	0.51	-0.01	0.26	0.33	0.51	-0.01	0.56	0.5	0.54	-0.01	0.56	0.32	0.51	-0.01	0.56	0.32	0.51	-0.01	0.39	0.5	0.54
Avg	0.155	0.2525	0.29625	0.49625	0.0933333	0.166667	0.1775	0.434167	0.0941667	0.191667	0.199167	0.463333	0.085	0.191667	0.225	0.4625	0.085	0.191667	0.225	0.4625	0.120833	0.1775	0.188333	0.445833
Std	0.294473	0.283587	0.186696	0.199853	0.256208	0.257305	0.167502	0.181832	0.255822	0.280708	0.192139	0.174946	0.25865	0.280708	0.202282	0.189071	0.25865	0.280708	0.202282	0.189071	0.24329	0.264236	0.175128	0.189902

## Sheet: 6- Friedmann Neymeni incl EM Ar
Friedman Neymeni Test
P-values	10 % Missing Filter	40% missing filter
SL	0.326099	0.691403
AL	0.258403	0.992774
CL	0.273676	0.253186
KM	0.360272	0.19606
SVM	0.35486	0.667473
